# Supplementary material for: Lutein/Zeaxanthin Isomers and Quercetagetin Combination Safeguards the Retina from Photo-Oxidative Damage by Modulating Neuroplasticity Markers and the Nrf2 Pathway
Source: Pharmaceuticals (Basel). 2023 Nov 1;16(11):1543. doi: 10.3390/ph16111543 (PMC10675275; doi:10.3390/ph16111543)
Supplement: Supplementary file 1 [file pharmaceuticals-16-01543-s001.zip]

Archive with 1 entries (1 files):
- pharmaceuticals-2519535-supplementary.pdf
